# Supplementary material for: First evidence of Halomicronema metazoicum (Cyanobacteria) free-living on Posidonia oceanica leaves
Source: PLoS One. 2018 Oct 1;13(10):e0204954. doi: 10.1371/journal.pone.0204954 (PMC6166977; doi:10.1371/journal.pone.0204954)
Supplement: S2 Table — (XLS) [file pone.0204954.s002.xls]

## Sheet: Sheet1
Supplementary Table S2. Sequence identity percentage of the thirthy four cyanobacteria species used for phylogenetic tree.
	Halomicronema_sp_SCyano39	Halomicronema_sp_PCyano40	Leptolyngbya_antarctica_ANT.LG	Microcoleus_sp	L_foveolarum	Microcystis_aeruginosa_PCC7806	Limnothrix_sp_CENA109	Oscillatoria_terebriformis	Oscillatoria_neglecta_IAM_M-82	Geitlerinema_sp_BBD_HS223	Synechococcus_sp	Nodosolinea_nodulosa_UTEX2910	Arthronema_africanum_SAG	Leptolyngbya_sp_Greenland	Cyano_Pos	Plectonema_sp_F3	Geitlerinema_sp_PCC8501	Pseudanabaena_constantiae	Halomicronema_sp_TFEP1	Lyngbya_aestuarii_PCC7419	Leptolyngbya_sp_VRUC198	Cyanobacterium_sp_OS	Phormidium_irriguum_CCALA	L_boryanum	Pseudanabaena_PCC7403	Halomicronema_metazoicum_ITAC1	Limnothrix_redekei_LMECYA	Halomicronema_sp_Goniastrea-1	Geitlerinema_sp_CR_13M	Leptolyngbya_laminosa_ETS08	Gloeobacter_violaceus_PCC7421	Pleurocapsa_sp	Halothece_sp_PCC7418
Halomicronema_sp_SCyano39	100.00	99.42	90.49	89.59	87.77	87.34	89.64	89.97	91.38	89.76	89.08	91.81	89.70	90.57	92.55	91.97	90.50	91.26	99.41	88.84	90.62	89.16	89.13	86.69	87.04	92.86	89.08	94.44	87.91	90.46	88.53	88.23	88.38
Halomicronema_sp_PCyano40		100.00	91.15	89.68	88.85	88.82	90.04	90.55	91.25	91.55	89.82	92.70	90.48	91.52	93.68	92.67	90.85	91.10	99.38	90.45	90.72	89.77	88.92	87.92	86.98	94.64	89.98	94.35	88.59	90.85	89.34	88.83	88.83
Leptolyngbya_antarctica_ANT.LG			100.00	87.55	89.43	88.60	89.20	87.69	89.80	87.64	90.78	89.44	89.88	91.63	90.90	90.80	93.67	92.40	90.96	87.77	93.46	92.00	87.55	88.50	88.34	91.12	89.31	91.50	86.10	93.67	87.04	87.46	86.02
Microcoleus_sp				100.00	88.09	89.84	88.57	90.51	88.15	89.48	87.84	88.42	89.42	89.16	89.42	87.86	88.95	91.61	90.21	90.76	89.75	86.86	90.96	87.04	89.00	88.93	88.57	90.27	89.53	89.25	86.75	88.32	90.28
L_foveolarum					100.00	87.00	88.01	86.72	87.11	87.30	88.87	87.19	88.59	88.95	88.99	87.86	89.78	89.95	88.44	87.10	90.82	87.93	88.90	98.96	88.23	88.46	87.30	89.49	84.51	89.81	85.04	88.05	86.94
Microcystis_aeruginosa_PCC7806						100.00	88.97	90.51	87.61	88.99	88.56	87.79	88.46	89.54	88.54	88.07	88.83	91.69	87.76	88.39	89.35	87.40	88.01	86.12	87.61	89.00	89.58	89.21	89.01	88.86	86.82	88.26	89.27
Limnothrix_sp_CENA109							100.00	89.07	88.54	89.27	89.29	88.53	90.75	89.33	90.08	89.69	89.56	90.56	89.91	86.57	90.04	88.01	87.12	86.99	88.97	90.35	99.83	90.96	86.55	89.66	86.96	88.48	88.26
Oscillatoria_terebriformis								100.00	87.32	89.52	87.90	88.26	89.30	89.40	88.80	88.43	89.70	89.81	89.97	90.98	88.45	88.17	89.70	85.60	87.49	88.89	89.25	89.53	89.59	89.78	88.42	87.95	89.25
Oscillatoria_neglecta_IAM_M-82									100.00	88.39	90.39	98.33	89.16	89.36	91.54	91.03	88.97	90.89	92.04	88.20	90.41	87.14	89.19	86.03	89.10	91.67	88.03	92.25	87.12	88.92	88.45	87.72	87.79
Geitlerinema_sp_BBD_HS223										100.00	88.49	88.77	88.11	88.41	89.99	88.78	87.69	89.95	89.83	90.50	89.45	85.75	88.48	86.35	86.62	90.03	89.33	91.57	89.19	87.78	87.39	88.26	89.89
Synechococcus_sp											100.00	90.32	89.64	88.31	90.43	90.18	89.50	91.52	89.33	88.76	90.15	88.07	87.83	88.04	89.21	90.50	88.91	90.59	86.56	89.53	87.56	88.04	87.37
Nodosolinea_nodulosa_UTEX2910												100.00	89.25	89.70	92.38	90.92	89.72	91.78	92.06	89.28	90.72	87.64	89.96	86.15	88.68	92.31	88.31	92.79	87.74	89.70	88.42	87.96	88.48
Arthronema_africanum_SAG													100.00	92.20	90.74	89.89	91.62	92.28	90.48	88.01	92.45	89.30	89.54	87.46	89.30	90.24	90.40	91.46	87.11	91.94	87.74	89.34	88.01
Leptolyngbya_sp_Greenland														100.00	90.94	89.40	92.54	92.12	91.01	88.81	92.56	91.05	88.96	87.88	88.85	90.49	89.13	91.73	88.23	92.44	88.40	88.44	88.44
Cyano_Pos															100.00	91.74	77.88	92.57	93.51	89.04	90.62	88.95	89.66	87.94	88.19	99.60	90.20	99.83	87.15	75.26	88.25	89.54	89.57
Plectonema_sp_F3																100.00	90.86	91.78	92.06	88.92	90.32	88.63	89.90	86.83	87.82	91.67	88.98	92.78	86.29	91.03	87.26	88.76	87.83
Geitlerinema_sp_PCC8501																	100.00	92.92	91.17	89.36	93.07	97.76	89.48	88.86	88.19	90.82	89.33	91.49	86.89	93.61	88.90	89.55	87.67
Pseudanabaena_constantiae																		100.00	91.78	91.80	91.99	91.05	89.76	88.78	90.53	92.48	90.11	92.31	88.79	92.83	90.38	89.76	88.72
Halomicronema_sp_TFEP1																			100.00	89.01	90.82	89.23	89.89	87.37	87.96	93.17	89.25	94.86	88.09	90.98	88.62	88.86	88.65
Lyngbya_aestuarii_PCC7419																				100.00	89.81	87.97	91.29	86.10	86.70	88.93	86.75	90.53	90.15	89.35	88.03	87.77	87.97
Leptolyngbya_sp_VRUC198																					100.00	91.00	89.74	90.02	90.78	90.62	89.32	90.53	88.98	93.07	89.25	89.36	87.21
Cyanobacterium_sp_OS																						100.00	86.83	86.91	86.51	88.88	87.81	89.45	85.45	97.28	87.61	87.84	85.56
Phormidium_irriguum_CCALA																							100.00	88.10	88.83	89.37	87.12	89.18	89.58	89.40	88.27	89.13	88.18
L_boryanum																								100.00	87.17	87.33	86.25	88.42	83.53	88.88	83.98	87.20	85.86
Pseudanabaena_PCC7403																									100.00	88.03	88.70	88.84	87.02	88.21	88.01	87.78	86.53
Halomicronema_metazoicum_ITAC1																										100.00	90.09	99.81	87.23	91.13	88.61	89.23	89.40
Limnothrix_redekei_LMECYA																											100.00	91.14	86.95	89.49	87.11	87.61	87.81
Halomicronema_sp_Goniastrea-1																												100.00	87.93	91.57	88.70	89.99	90.08
Geitlerinema_sp_CR_13M																													100.00	86.88	87.13	86.10	87.66
Leptolyngbya_laminosa_ETS08																														100.00	88.99	89.58	87.62
Gloeobacter_violaceus_PCC7421																															100.00	86.02	86.38
Pleurocapsa_sp																																100.00	90.47
Halothece_sp_PCC7418																																	100.00
